# Supplementary material for: Peptide–MHC Class I Tetramers Can Fail To Detect Relevant Functional T Cell Clonotypes and Underestimate Antigen-Reactive T Cell Populations
Source: J Immunol. 2018 Feb 26;200(7):2263–79. doi: 10.4049/jimmunol.1700242 (PMC5857646; doi:10.4049/jimmunol.1700242)
Supplement: Data Supplement [file JI_1700242.zip]

Archive with 2 entries (2 files):
- JI_1700242_Supplemental_Figures_1.pdf
- manifest.xml
